# Supplementary material for: Piloting an International Comparison of Readily Accessible Online English Language Advice Surrounding Responsible Cat Ownership
Source: Animals (Basel). 2023 Jul 27;13(15):2434. doi: 10.3390/ani13152434 (PMC10416957; doi:10.3390/ani13152434)
Supplement: Supplementary file 1 [file animals-13-02434-s001.zip]

Archive with 1 entries (1 files):
- animals-2458078-supplementary.pdf
